# Supplementary material for: Genome-wide association mapping for root cone angle in rice
Source: Rice (N Y). 2017 Oct 2;10:45. doi: 10.1186/s12284-017-0184-z (PMC5624858; doi:10.1186/s12284-017-0184-z)
Supplement: Supplementary file 1 — List of QTLs and genes for root growth angle and related traits (XLSX 16 kb) [file 12284_2017_184_MOESM1_ESM.xlsx]

## Sheet: papier
Table S1: List of QTLs and genes (in bold) for root growth angle and related traits
ID	QTL or gene	Chr	Left marker	Position 1 (Mb)	Right marker	Position 2 (Mb)	Reference	DOI
q1	Ratio of deep rooting	1	RM493	12.2801	RM562	14.6266	Lou et al. 2015	10.1093/jxb/erv246
q2	Soil surface rooting ratio	1	RM1349-1	25.0702	RM3440	27.1909	Uga et al. 2012	10.1007/s00122-011-1688-3
q3	Soil surface rooting ratio	1	RM11918	37.331	RM12031	39.1874	Uga et al. 2012	10.1007/s00122-011-1688-3
q4	Soil surface rooting ratio	1	RM12031	39.1874	RM5310	41.1975	Uga et al. 2012	10.1007/s00122-011-1688-3
q5	DOCS1 (Os02g0236100)	2		7.71051		7.71574	Bettembourg 2016	nr
q6	Ratio of deep rooting (DRO4)	2	ad02013805	28.91	ah02002122	30.28	Kitomi et al. 2015	10.1186/s12284-015-0049-2
q7	Ratio of deep rooting (DRO4)	2	ae04005953	29.0657	ad04012082	31.6564	Kitomi et al. 2015	10.1186/s12284-015-0049-2
q8	Ratio of deep rooting	2	RM6	29.5798	RM240	31.4973	Lou et al. 2015	10.1093/jxb/erv246
q9	Soil surface rooting score	3	RM3202	0.809952	RM14391	2.7412	Uga et al. 2012	10.1007/s00122-011-1688-3
q10	SOR1 (Os04g0101800)	4		0.121735		0.125238	Hanzawa et al. 2013	10.1186/1939-8433-6-30
q11	Soil surface rooting score	4	RM16354	2.0567	RM3658	5.60437	Uga et al. 2012	10.1007/s00122-011-1688-3
q12	Ratio of deep rooting	4	RM471	18.8247	RM119	21.2427	Lou et al. 2015	10.1093/jxb/erv246
q13	Ratio of deep rooting (DRO2)	4	RM2636	27.8461	P0737	30.6949	Uga et al. 2103b	10.1038/srep03040
q14	Ratio of deep rooting	4	RM451	28.3861	RM317	29.0611	Lou et al. 2015	10.1093/jxb/erv246
q15	Ratio of deep rooting (DRO2)	4	RM7210	28.4548	RM3474	29.7093	Uga et al. 2103b	10.1038/srep03040
q16	Ratio of deep rooting (DRO2)	4	RM3781	28.75	RM6089	29.4053	Uga et al. 2103b	10.1038/srep03040
q17	Ratio of deep rooting (DRO2)	4	RM3916	28.76	RM3474	29.7093	Kitomi et al. 2015	10.1186/s12284-015-0049-2
q18	Ratio of deep rooting (DRO2)	4	RM3276	30.4965	RM5709	32.06	Kitomi et al. 2015	10.1186/s12284-015-0049-2
q19	Soil surface rooting score	6	RM1985	1.07538	RM8074	1.41534	Uga et al. 2012	10.1007/s00122-011-1688-3
q20	Gravitropic response	6	RM253	5.42541	RG213	6.28445	Norton and Price 2009	10.1007/s10681-008-9833-z
q21	Root growth angle	6	ah06000736	14.0092			Uga et al. 2015	10.1186/s12284-015-0044-7
q22	Ratio of deep rooting (DRO5)	6	ah06001883	29.6494	Tel chr6	31.2468	Kitomi et al. 2015	10.1186/s12284-015-0049-2
q23	Root growth angle	7	P0082	17.12			Uga et al. 2015	10.1186/s12284-015-0044-7
q24	Root growth angle (DRO3)	7	RM6885	23.0082	RM5397	23.9533	Uga et al. 2015	10.1186/s12284-015-0044-7
q25	Soil surface rooting ratio	7	RM1365	23.7896	RM21941	24.7792	Uga et al. 2012	10.1007/s00122-011-1688-3
q26	Soil surface rooting score	7	RM6326	24.1951	RM21941	24.7792	Uga et al. 2012	10.1007/s00122-011-1688-3
q27	Soil surface rooting score (qSOR1)	7	RM21941	24.7792	RM21976	25.5914	Uga et al. 2012	10.1007/s00122-011-1688-3
q28	Ratio of deep rooting	7	RM478	25.9495	RM134	26.6366	Lou et al. 2015	10.1093/jxb/erv246
q29	Soil surface rooting ratio	9	RM24353	15.505	RM7175	16.8718	Uga et al. 2012	10.1007/s00122-011-1688-3
q30	DRO1 (Os09g0439800)	9		16.3078		16.3108	Uga et al. 2013a	10.1038/ng.2725
q31	Ratio of deep rooting	10	RM467	13.4885	RM596	15.2092	Lou et al. 2015	10.1093/jxb/erv246
q32	Gravitropic response	10	C16	21.098	C223	22.925	Norton and Price 2009	10.1007/s10681-008-9833-z
