# Supplementary material for: Genome-wide association mapping for root cone angle in rice
Source: Rice (N Y). 2017 Oct 2;10:45. doi: 10.1186/s12284-017-0184-z (PMC5624858; doi:10.1186/s12284-017-0184-z)
Supplement: Supplementary file 2 — List of the accessions included the indica panel with their phenotype. (XLSX 25 kb) [file 12284_2017_184_MOESM2_ESM.xlsx]

## Sheet: Table S1
Table S2: List of the rice accessions included in the indica panel used in this study
	Orytage	GBS	HDRA	Country	Seed	Sub-	Root cone
Variety	ID	data	ID	of origin	Source	population	angle (°)	Remark
APO	1	Yes	7f479d51.0	Philippines	CRB_2001	2	50.5
ASD 1	2	Yes	122a975b.0	India	IRGC_6267	1	40.7
DULAR	9	Yes	572bf96e.0	India	IRGC_32561	4	28.6575
FANDRAPOTSY 104	10	Yes	dcd0303e.0	Madagascar	IRGC_10984	1	48.5
FR13A	11	Yes	a5a2f255.0	India	IRGC_6144	4	28.55
GAMBIAKA	12	Yes	edd916ea.0	Burkina Fasso	GERVEX_7920	1	62.8
IR64	15	Yes	f66e275e.0	Philippines	IRGC_66970	2	65.9042	Indica check
KHAO DAWK MALI 105	18	No	na	Thailand	IRGC_27748	u	41.95
N 22	22	Yes	na	India	IRGC_4819	4	21.8
TEQUING	25	Yes	4f643bf5.0	China	IRGC_81093	m	32.6425
93-11	27	No	61876b53.0	China	Unknown	u	63.1
APURA	31	Yes	6104b4fa.0	Surinam	IRTP_4159	m	46.1
B6144-MR-6-0-0	34	Yes	na	Indonesia	IRTP_17944	2	51.55
BADKALAMKATI	35	Yes	76225cef.0	India	IRGC_45011	1	22.25
BAGUAMON 14	36	Yes	1d0066e2.0	Bangladesh	IRGC_6590	1	46.6
BALA	37	Yes	41be3af3.0	India	CRB_2002	m	29.25
BENGALY 389	38	Yes	0bf97c86.0	Madagascar	GERVEX_4743	m	36.65
BG90-2	41	Yes	28ede8e8.0	Sri Lanka	CRB_2003	2	71.7
BH2	42	Yes	na	Mali	CRB_2004	1	48.5
BODOMANO	43	Yes	0925e44d.0	Madagascar	GERVEX_8343	3	43.45
BOTOHAVANA 139	44	Yes	0f0dc04a.0	Madagascar	GERVEX_8237	3	56.8425
BOTRA MAITSO	46	Yes	36e3092d.0	Madagascar	GERVEX_8389	3	64.35
BOTRIKELY	47	Yes	na	Madagascar	GERVEX_8404	3	45.1
BOTRY 731	48	Yes	8cb7d729.0	Madagascar	GERVEX_8310	3	38.25
BOUAKE 189	49	Yes	na	Ivory Coast	CRB_2005	2	54.45
BR24	51	Yes	872ec0b4.0	Bangladesh	CRB_2006	1	31.3
C4-63G	53	Yes	d3eeb956.0	Philippines	IRGC_16331	2	42.8
CARREON	54	Yes	08e0302b.0	Philippines	IRGC_32575	1	34.55
CERE AIR	55	Yes	na	Indonesia	IRGC_43369	m	56.3
CHAU	56	Yes	30646147.0	Vietnam	IRGC_56036	1	37.9
CHERIVIRUPPU	57	Yes	17979475.0	India	IRGC_19928	1	41.4425
CHIEM CHANH	58	Yes	dd6e755e.0	Vietnam	IRGC_10214	m	37.9
CHITRAJ	59	Yes	535588f1.0	Bangladesh	IRGC_6208	1	41.8
CICA 8	60	Yes	fd0165e0.0	Colombia	CRB_2007	m	63.75
DA5	62	Yes	c7247a65.0	Bangladesh	IRGC_5855	1	65.75
DA9	63	Yes	fb625f89.0	Bangladesh	IRGC_5854	1	29.5
DE ABRIL	65	Yes	na	Brazil	IRGC_50463	1	59
DHOLA AMAN	66	Yes	cce3901c.0	Bangladesh	IRGC_8341	1	37.9
DIWANI	67	Yes	na	Surinam	CRB_2008	m	58.75
FEDEARROZ 2000	70	Yes	f0a73e07.0	Colombia	CRB_2009	2	79.65
FEDEARROZ 50	71	Yes	928a8bde.0	Colombia	CRB_2010	m	58.95
GAJPATI	72	Yes	cb0723a4.0	Nepal	IRGC_58981	1	35
GAMBIAKA KOKOUM	73	Yes	ee58d650.0	Mali	CRB_2011	1	60.55
GIE 57	75	Yes	a956de76.0	Vietnam	IRGC_8231	1	44.3
GOPAL	77	Yes	19a62cda.0	Nepal	IRGC_61953	1	28.15
GWA NGASEIN	79	Yes	c0847e25.0	Myanmar	IRGC_33085	1	53.75
HASAN SERAI	81	No	na	Iran	IRGC_79564	u	80.1
IM 16	83	Yes	c400d660.0	Burkina Fasso	IRGC_5417	1	59.5
IR2006-P12-12-2-2	87	Yes	04a06fb8.0	Philippines	CRB_2012	2	77.45
IR2307-247-2-2-3	89	Yes	4f531512.0	Philippines	CRB_2013	2	48.7
IR5	93	Yes	c7379ee6.0	Philippines	IRGC_10321	m	58.3
IR50	94	Yes	na	Philippines	WkColBC	2	47.55
IR52	95	Yes	d9693870.0	Philippines	CRB_2014	2	40.75
IR55419-04	98	Yes	a053129e.0	Philippines	CRB_2015	2	75.85
IR60	101	Yes	1e41c2df.0	Philippines	CRB_2016	2	46.35
IR72	103	Yes	e2ad1f9f.0	Philippines	CRB_2017	2	54.9
IRAT 121	106	Yes	na	Madagascar	CRB_2018	1	29.8
JAMAJIGI	107	Yes	9ce034a1.0	Mali	CRB_2019	m	44.5
JC120	108	Yes	e04809e7.0	India	IRGC_9178	1	22.6
JC91	109	Yes	na	India	IRGC_9177	1	23.9
JENGAR	110	Yes	b6692a5b.0	Nepal	IRGC_59027	1	39.8
KALILA MENA	111	Yes	de6a5a81.0	Madagascar	GERVEX_8367	1	42.7
KALINGA III	112	Yes	4a23e300.0	India	CRB_2020	m	32.15
KARKATI 87	113	Yes	80fc89ae.0	Bangladesh	IRGC_6618	1	31.35
KASALATH	114	Yes	328163e1.0	India	IRTP_23786	4	47.25
KATI	115	Yes	de22acec.0	Bhutan	IRGC_67838	1	43
KAW LUYOENG	116	Yes	4e05537d.0	Thailand	IRGC_27716	1	50.8
KIANG CHOU CHIU	118	Yes	743f41c1.0	Taiwan	IRGC_8180	1	32.65
KITRANA 1890	119	Yes	e048f5ff.0	Madagascar	GERVEX_5115	m	47.85
KITRANA 508	120	Yes	42b1abc7.0	Madagascar	IRGC_12793	1	38.05
LAL AMAN	123	Yes	df968fc8.0	Bangladesh	IRGC_46202	1	27.65
LOHAMBITRO 224	125	Yes	c6ed0a6f.0	Madagascar	GERVEX_5144	3	33.25
MADINIKA 1329	127	Yes	69c2299e.0	Madagascar	GERVEX_8366	1	62
MAKALIOKA 34	128	Yes	na	Madagascar	IRGC_6087	1	41.4
MALADY	129	Yes	dd7514b5.0	Madagascar	GERVEX_8402	3	40.2
MAMORIAKA 114	130	Yes	cbe9c062.0	Madagascar	GERVEX_5176	3	44
MENAHODITRA 1234	132	Yes	6088d970.0	Madagascar	GERVEX_5213	1	48.6
MTU 9	133	Yes	e709ab81.0	India	IRGC_7919	m	38.5
NAM SA GUI 19	135	Yes	e047a0cf.0	Thailand	IRTP_6892	1	73.7
NGAJA	136	Yes	na	Bhutan	IRGC_64917	1	45.3
NIONOKA	137	Yes	013ef6b2.0	Mali	CRB_2021	2	68.25
NONA BOKRA	138	Yes	e08d59cf.0	India	IRGC_22710	1	33.8
O LUEN CHEUNG	139	Yes	5b144b9c.0	Taiwan	IRGC_8179	1	36.05
ORYZICA LLANOS 5	140	Yes	3aa51818.0	Colombia	IRGC_117017	2	87.55
PA TOU HUNG	142	Yes	63f298ba.0	China	IRGC_51400	1	39.6
PAPPAKU	144	Yes	0f6a67da.0	Taiwan	IRGC_8268	1	36.9
PEH KUH	147	Yes	8fafd383.0	Taiwan	IRGC_8238	1	41.2
PEH KUH TSAO TU	148	Yes	a796716d.0	Taiwan	IRGC_8237	1	46.15
PELITA JANGGUT	149	Yes	e279558c.0	Indonesia	IRGC_43540	2	51.75
PETA	150	Yes	c51aa555.0	Indonesia	IRGC_32571	2	64.3
PIN TAWNG	151	Yes	na	Thailand	IRGC_40673	1	41.9
POKKALI_152	152	Yes	98428aae.0	India	IRGC_108921	1	44.5425
POKKALI_153	153	Yes	953d8cf4.0	India	IRGC_26869	1	47.7425
POPOT	154	Yes	1abb6b2c.0	India	IRGC_43545	1	77.25
PTB 25	155	Yes	na	India	IRGC_6386	1	48.7
PURBIA	156	Yes	3df0675e.0	Nepal	IRGC_59189	1	34.55
RATHAL 2	157	No	na	Sri Lanka	IRGC_31525	u	50
RATHUWEE	158	Yes	02cc7c6d.0	Sri Lanka	IRGC_8952	1	31.95
RAY JAZAYKAYZ	159	Yes	3f47082d.0	Bhutan	IRGC_62181	1	38.2
RAY NABJA	160	Yes	na	Bhutan	IRGC_62184	1	57.95
ROJOFOTSY 693	162	Yes	6346e91f.0	Madagascar	GERVEX_8407	3	46
ROJOKELY	163	Yes	4bd6d76f.0	Madagascar	GERVEX_8410	3	43.65
ROJOMENA 1034	164	No	db9c335a.0	Madagascar	GERVEX_8412	u	73.9
ROJOMENA B48	165	Yes	na	Madagascar	GERVEX_8433	3	33.65
RTS 12	166	Yes	d72ee9ba.0	Vietnam	IRGC_8234	1	92.95
RTS 14	167	Yes	8653bbdb.0	Vietnam	IRGC_8178	1	49.5
RTS 4	168	Yes	0745f14c.0	Vietnam	IRGC_8177	1	38.1
RTS 5	169	Yes	e1838272.0	Vietnam	IRGC_8233	1	39.8
S 624	170	Yes	1ae6a2eb.0	India	IRGC_8896	1	24.7
SAHEL 108	171	Yes	8278a099.0	Senegal	CRB_2022	2	57.05
SAHEL 159	172	Yes	na	Senegal	CRB_2023	2	60
SAHELIKA	173	Yes	na	Mali	CRB_2024	2	70.75
SALUMPIKIT	174	Yes	31686493.0	Philippines	IRTP_4777	1	35.55
SATHI34-36	177	Yes	4085f2b3.0	India	CRB_2025	4	23.55
SEBOTA 65	179	Yes	0c5f565a.0	Brazil	CRB_2026	2	32.35
SHAI KUH	180	Yes	806c51cc.0	China	IRGC_8197	1	31.55
SHORT GRAIN	181	Yes	17c4070a.0	Thailand	IRGC_5075	1	37.4
SOMCAU 70A	184	Yes	62a933c9.0	Vietnam	IRGC_8227	1	27.05
SWARNA	187	Yes	79010787.0	India	IRGC_117278	m	33.6
TAICHUNG NATIVE 1	188	Yes	93387d96.0	Taiwan	IRGC_105	m	40.6
TAMCAU 9A	189	Yes	4ef132dc.0	Vietnam	IRGC_8228	1	35.25
TELIMANI	190	Yes	04a9a633.0	Mali	CRB_2027	2	49.25
TELOVOLANA 177	191	Yes	d225a930.0	Madagascar	GERVEX_8391	3	67.5
TETEP	192	Yes	na	Vietnam	IRGC_32576	1	31.4
THAPACHINIYA	193	Yes	2eafa96f.0	Nepal	IRGC_16234	1	46.7
THIERNO BANDE	194	Yes	62b3c9db.0	Senegal	IRGC_16009	1	47.05
TOKAMBANY 663	195	Yes	41079769.0	Madagascar	GERVEX_8358	3	73.15
TOKAMBANY 669	196	Yes	11de926a.0	Madagascar	GERVEX_8406	3	51.8
TSAKA	197	Yes	33c78350.0	Bhutan	IRGC_64934	1	24.05
TSIPALA 1231	198	Yes	431da0d8.0	Madagascar	GERVEX_8418	3	72.8
TSIPALA FOTSY 1883	200	Yes	8c7826c2.0	Madagascar	GERVEX_5387	m	28.5
TSIPALA MENA 626	201	Yes	7743e15d.0	Madagascar	GERVEX_5392	1	33.3
UPL RI-5	202	Yes	e873af9d.0	Philippines	IRTP_7034	2	36.4
UPL RI-7	203	Yes	8ae7984c.0	Philippines	IRTP_9897	2	62.65
VANDANA	204	Yes	na	India	IRTP_19187	m	47.9
VARY MADINIKA 3494	206	Yes	na	Madagascar	GERVEX_8318	1	46.75
VARY VATO 154	207	Yes	b95ce243.0	Madagascar	GERVEX_5429	3	49.25
VARY VATO 462	208	Yes	na	Madagascar	IRGC_10964	m	38.15
VATO MATSOAMALONA	209	Yes	na	Madagascar	GERVEX_8454	m	41.7
WAS105-B-IDSA-B-WAS2-1-FKR-1	211	Yes	633058c9.0	Senegal	ADRAO_Sénégal	2	50.9
WAS169-B-B-4-2-1	212	Yes	a5ef5ab7.0	Senegal	ADRAO_Sénégal	2	64.6
WAS181-B-6-3	216	Yes	3bbad6c8.0	Senegal	ADRAO_Sénégal	2	40.7
WAS182-B-1-1	217	Yes	na	Senegal	ADRAO_Sénégal	2	49.3
WAS183-B-6-2-3	218	Yes	na	Senegal	ADRAO_Sénégal	2	66.9
WAS194-B-3-2-5	219	Yes	5975119a.0	Senegal	ADRAO_Sénégal	2	47.25
WAS197-B-6-3-11	220	Yes	5872a595.0	Senegal	ADRAO_Sénégal	2	42.2
WAS200-B-B-1-1-1	223	Yes	na	Senegal	ADRAO_Sénégal	2	32.8
WAS202-B-B-1-1-2	224	Yes	9660537c.0	Senegal	ADRAO_Sénégal	2	64.85
WAS207-B-B-3-1-1	227	Yes	7bd3ab8f.0	Senegal	ADRAO_Sénégal	2	50.8
WAS208-B-B-5-1-1-3	228	Yes	23e72f6e.0	Senegal	ADRAO_Sénégal	2	57.05
WAS20-B-B-1-2-2	229	Yes	na	Senegal	ADRAO_Sénégal	2	55.55
WAS30-11-4-6-2-2-1	231	Yes	5101c870.0	Senegal	ADRAO_Sénégal	2	53.45
WAS49-B-B-9-1-4-2	233	Yes	971603cb.0	Senegal	ADRAO_Sénégal	2	50.35
WAS50-B-B-24-4-2-1	234	Yes	aadd5332.0	Senegal	ADRAO_Sénégal	2	27.7
WAS55-B-B-2-1-2-5	235	Yes	a9c0d5ac.0	Senegal	ADRAO_Sénégal	2	33.05
WAS57-B-B-3-1-4-6	236	Yes	babb1203.0	Senegal	ADRAO_Sénégal	2	44.6
WAS62-B-B-17-1-1-3	237	Yes	na	Senegal	ADRAO_Sénégal	2	25.35
WASSA	239	Yes	c3150884.0	Mali	CRB_2028	2	29.45
WAY RAREM	240	Yes	2dc11592.0	Indonesia	IRTP_23013	2	44.75
ZALCHA	241	No	4901f055.0	Bhutan	IRGC_62190	u	38.3
ARC15872	242	Yes	140121b2.0	India	IRGC_43249	1	58.45
ELONI	243	Yes	52650be2.0	Surinam	CRB_2029	m	31
AZUCENA	4			Philippines		Jap trop	67.7917	Japonica check
