# Supplementary material for: Genome-wide association mapping for root cone angle in rice
Source: Rice (N Y). 2017 Oct 2;10:45. doi: 10.1186/s12284-017-0184-z (PMC5624858; doi:10.1186/s12284-017-0184-z)
Supplement: Supplementary file 3 — List of the accessions included the japonica panel with their phenotype. (XLSX 27 kb) [file 12284_2017_184_MOESM3_ESM.xlsx]

## Sheet: SupTable2
Table S3: List of the rice accessions included in the japonica panel used in this study
	Orytage	GBS	HDRA	Country	Seed	Sub-	Root cone
Variety	ID	data	ID	of origin	Source	population	angle (°)	Remark
AZUCENA	4	Yes	08de34ee.0	Philippines	IRGC_328	5	70.1055	Japonica check
BULU PANDAK	7	Yes	5cdc1419.0	Indonesia	IRGC_13614	4	117.875
GIZA 171	13	Yes	de954805.0	Egypt	IRGC_50750	6	46.945
IAC 165	14	Yes	e7398f01.0	Brazil	CRBT_8508	1	74.455
62667	250	Yes	ae1f0e2f.0	Senegal	CRBT_174	1	60.8449
63-104	251	Yes	b77b92ec.0	Senegal	IRGC_15100	1	57.1801
ARAGUAIA	252	Yes	d4e5155a.0	China	INGER_17399	1	73.4044
ARIAS	253	Yes	e37be9e5.0	Indonesia	IRGC_43325	5	67.7206
ARROZ CEBADA	254	Yes	na	Venezuela	IRGC_65646	1	79.2955
BABER	255	Yes	a200a66f.0	India	IRGC_33984	6	65.0045
BAGANAN ASALAO	256	Yes	na	Myanmar	IRGC_71503	5	63.7801
BAKUNG H	257	Yes	72bb892f.0	Malaysia	IRGC_60220	5	61.17
BENGALY VAKARINA	259	Yes	fc0fafc3.0	Madagascar	CRBT_4750	5	63.52
BICO BRANCO	260	Yes	f0328a18.0	Brazil	IRGC_38994	1	81.9828	Wrong position on HDRA tree
BINULAWAN	261	Yes	446f6c62.0	Philippines	IRGC_26872	5	71.3544	Indica acc. for HDRA
CAAWA/FORTUNA 6	265	Yes	52c6e2ba.0	Philippines	IRGC_5441	5	72.0705
CAIAPO	266	Yes	cc58799c.0	Brazil	CRB_10001	1	77.5545
CANA ROXA	267	Yes	a9272c91.0	Brazil	IRGC_25966	5	62.205
CANELA DE FERRO	268	Yes	7741d7c1.0	Brazil	IRGC_50448	1	69.6449
CHA LOY OE	269	Yes	d6a5eaee.0	Thailand	CRB_10002	m	68.5326
CHA PHU MA	270	Yes	63b92cb1.0	Thailand	CRB_10003	2	67.43
CICIH BETON	273	Yes	88f41259.0	Indonesia	IRGC_43372	4	142.225
CIRAD 358	275	Yes	na	Ivory Coast	CRBT_8708	m	76.08
CIRAD 392	276	Yes	a64300f9.0	Madagascar	CRBT_9043	m	84.5573
CIRAD 394	277	Yes	9bdaf6eb.0	Madagascar	CRBT_9045	1	77.6449
CIRAD 403	279	Yes	5b885380.0	Brazil	CRBT_9039	1	40.4169
CIRAD 409	280	Yes	ef1ef67d.0	Cuba	CRBT_9048	m	39.9205
CIRAD 488	281	Yes	67f791c4.0	Madagascar	CRBT_9172	1	67.0705
CNA-7\BO\1\1>33-13-6-1	282	Yes	7af9f4a0.0	Colombia	CRB_10004	m	69.0545
COLOMBIA 1	283	Yes	5a39d9e2.0	Colombia	IRTP_394	m	38.13
CT13582-15-5-M	284	Yes	5c045944.0	Colombia	CRB_10005	m	51.5699
CUBA 65	289	Yes	69527f35.0	Cuba	IRGC_10658	5	63.12
CUIABANA	290	Yes	6e49e6e7.0	Brazil	IRTP_17401	m	54.33
CURINCA	291	Yes	4ddb15a7.0	Brazil	CRB_10006	m	36.3045
DAM	292	Yes	76f56677.0	Thailand	IRGC_23710	2	91.5956
DANGREY	293	Yes	d39ab13b.0	Bhutan	IRGC_32388	2	56.4956
DAVAO	294	Yes	22875c56.0	Philippines	IRGC_8244	5	58.1044
DAWASAN RED	295	Yes	be2b0b83.0	Bhutan	IRGC_32389	m	75.93
DINORADO	296	Yes	na	Philippines	IRTP_12568	5	67.3449
DOURADO AGULHA	297	Yes	68c2ecf8.0	Brazil	IRGC_3297	1	76.2699
DOURADO PRECOCE	298	Yes	09091c06.0	Brazil	CRBT_336	1	77.6051
ESPERANZA	300	Yes	0fee898f.0	Bolivia	CRB_10007	m	50.2956
FOHISOMOTRA	301	Yes	26835683.0	Madagascar	CRBT_8329	m	72.8456
GANIGI	303	Yes	7504add9.0	Indonesia	IRGC_48698	5	81.9295
GEMJYA JYANAM	304	Yes	25cdd8ae.0	Bhutan	IRGC_32411	m	64.2801
GOGO	305	Yes	2257c553.0	Indonesia	IRGC_43390	5	78.445
GOGO LEMPUK	306	Yes	a5ec1b10.0	Indonesia	IRGC_43394	5	76.9044
GOGO LEMPAK	307	Yes	eac6eccb.0	Indonesia	IRGC_43392	5	60.9301
GOMPA 2	308	Yes	na	India	IRGC_12894	6	128.85
GRAZI	310	Yes	e22c7949.0	Ivory Coast	IRGC_50836	1	80.8205
GUARANI	311	Yes	78d66b52.0	Brazil	CRBT_8506	1	58.3544
GUNDIL KUNING	312	Yes	792ac651.0	Indonesia	IRGC_27129	4	136.305
HAWM OM	314	Yes	50db5bd2.0	Thailand	IRGC_23729	2	90.2699
HD 1-4	315	Yes	9d1e93a6.0	France	CRBT_8821	1	70.67
IAC 25	319	Yes	c14c4e03.0	Brazil	IRGC_19642	1	72.6544
IAC 47	320	Yes	f437902b.0	Brazil	CRBT_1138	1	65.4706
IDSA 77	321	Yes	ea93ea6b.0	Ivory Coast	CRBT_8709	m	60.5455
IGUAPE CATETO	322	Yes	efbb93de.0	Brazil	IRGC_4122	1	72.3794
INDANE	323	Yes	01e7f933.0	Myanmar	IRGC_33130	2	75.6828
IR60080-46A	325	Yes	fe449c4c.0	Philippines	IRTP_21016	m	79.5795
IR63380-16	327	Yes	c99e3bb1.0	Philippines	CRB_10012	m	50.9455
IR63372-08	328	Yes	98d19fcb.0	Philippines	CRB_10011	3	55.6456
IR47686-09-01-B-1	446	Yes	af014bc6.0	Philippines	CRB_10009	m	61.745
IR53236-275-1	447	Yes	1e0d4903.0	Philippines	CRB_10010	m	63.055
IR47684-05-1-B	458	Yes	2a7942f9.0	Philippines	CRB_10008	3	49.92
CHUAN 3	749	Yes	1ee2970e.0	Taiwan	IRGC_17051	2	68.3045
CHUAN 4	750	Yes	2b4e06fe.0	Taiwan	IRGC_17052	2	74.3706
EARLY MUTANT IAC 165	999	Yes	afaa60ca.0	Brazil	CRBT_8508	1	66.6044
IR65261-19-1-B	449	Yes	5a93ec29.0	Philippines	CRB_10013	m	59.2294
IR65907-188-1-B	331	Yes	5c004033.0	Philippines	IRTP_21075	3	47.08
IR65907-206-4-B	452	Yes	0e85ef93.0	Philippines	CRB_10014	3	53.92
IR66421-096-2-1-1	332	Yes	na	Philippines	CRB_10015	m	49.37
IR66421-105-1-1	453	Yes	bf8a3e1d.0	Philippines	CRB_10016	m	64.43
IR68704-145-1-1-B	334	Yes	6df8173f.0	Philippines	CRB_10017	m	54.4794
IR71524-44-1-1	454	Yes	2793c2ae.0	Philippines	CRB_10018	m	63.8956
IR71525-19-1-1	336	Yes	7b0d63f5.0	Philippines	CRB_10019	m	67.5705
IRAT 104	339	Yes	2783f020.0	Ivory Coast	CRBT_4983	1	66.2544
IRAT 109	340	Yes	080cb61d.0	Ivory Coast	CRBT_4988	1	56.605
IRAT 112	341	Yes	62fc3268.0	Ivory Coast	CRBT_4991	1	68.82
IRAT 13	342	Yes	3c10a4b8.0	Ivory Coast	IRGC_28508	1	65.2199
IRAT 144	343	Yes	fb76a962.0	Ghana	IRGC_55685	1	67.1551
IRAT 170	344	Yes	cd9e2376.0	Ivory Coast	CRBT_7434	1	76.9295
IRAT 177	345	Yes	97dcf87d.0	French Guyana	CRBT_7415	1	61.6705
IRAT 2	346	Yes	2276ed84.0	Senegal	CRBT_606	1	63.6456
IRAT 212	347	Yes	4040faf1.0	Ivory Coast	CRBT_7698	m	61.5795
IRAT 216	348	Yes	58e181d5.0	Ivory Coast	CRBT_7702	3	59.255
IRAT 234	349	Yes	79f5efca.0	French Guyana	CRBT_7409	1	69.2699
IRAT 257	350	Yes	edc86429.0	Brazil	CRBT_7756	1	75.67
IRAT 335	351	Yes	264ca5bc.0	Bolivia	CRBT_8291	m	58.6551
IRAT 362	352	Yes	a302d3e9.0	Nicaragua	CRBT_8712	m	72.3294
IRAT 364	353	Yes	fe887bb9.0	Nicaragua	CRBT_8714	1	58.1955
IRAT 366	354	Yes	02275e26.0	Nicaragua	CRBT_8716	1	71.5705
IRAT 380	355	Yes	8a2423c0.0	Madagascar	CRBT_8799	m	83.6044
JAO HAW	356	Yes	80b14670.0	Thailand	CRB_10020	2	77.2801
JIMBRUK JOLOWORO	357	Yes	286d2883.0	Indonesia	IRGC_43420	5	69.9699
JUMALI	358	Yes	de22ff14.0	Nepal	IRGC_9542	m	79.545
JUMULA 2	359	Yes	8419be2d.0	Nepal	IRGC_13375	6	124.13
KAKANI 2	360	Yes	96d3e4cd.0	Nepal	IRGC_13373	6	164.4
KANIRANGA	361	Yes	7bee5b9f.0	Indonesia	IRGC_9145	5	73.9956
KARASUKARA SURANKASU	362	Yes	5d11b518.0	Taiwan	IRGC_8196	2	65.1955
KEDAYAN	363	Yes	1f432a79.0	Malaysia	IRGC_71537	5	76.4044	Indica acc. for HDRA
KENDINGA 5 H	365	Yes	094ba8c6.0	Malaysia	IRGC_60310	5	86.83
KETAN KONIR	367	Yes	c50a6179.0	Indonesia	IRGC_43444	5	57.0949
KETAN LUMBU	368	Yes	a3843945.0	Indonesia	IRGC_17906	4	99.0469
KETAN MENAH	369	Yes	9e6db356.0	Indonesia	CRB_10021	5	78.78
KHAO DAM	17	Yes	na	Lao PDR	IRGC_23385	2	91.2294
KHAO KAP XANG	371	Yes	na	Lao PDR	IRGC_23423	2	76.7956
KINANDANG PATONG	372	Yes	na	Philippines	IRGC_23364	5	65.3705
KOMOJAMANITRA	373	Yes	na	Madagascar	CRBT_8453	5	67.8544
KU 115	374	Yes	na	Thailand	CRBT_3401	2	74.055
KUROKA	375	Yes	e2606999.0	Japan	IRGC_74556	m	56.7199
LAMBAYQUE 1	377	Yes	na	Peru	IRGC_10769	m	79.245
LUDAN	379	Yes	c5065b98.0	Philippines	IRGC_64189	5	62.83
M 202	19	Yes	na	USA	IRGC_77142	6	65.3795
MA HAE	380	Yes	na	Thailand	IRGC_23754	2	82.6955
MAINTIMOLOTSY 1226	381	Yes	1deaab52.0	Madagascar	IRGC_11010	m	82.6955
MALAGKIT PIRURUTONG	382	Yes	5a36ef57.0	Philippines	IRGC_8182	5	83.0795
MANANELATRA 520	383	Yes	ef6e94e2.0	Madagascar	CRBT_8445	1	65.6051
MANDRIRAVINA 3512	384	Yes	eb20d6a5.0	Madagascar	CRBT_8319	1	69.2199
MARAVILHA	385	Yes	na	Brazil	CRB_10022	m	44.62
MITSANGANAHIJERY	387	Yes	dd3201c5.0	Madagascar	CRBT_8316	m	86.83
MOLOK	388	Yes	e1a2638e.0	Indonesia	IRGC_43485	4	136.4
MOROBEREKAN	21	Yes	e3b049a9.0	Guinea	IRGC_12048	1	65.9205
NABESHI	389	Yes	na	Taiwan	IRGC_8269	2	86.0455
NEP HOA VANG	390	Yes	c8349b51.0	Zaire	IRGC_40748	6	69.9326
NHTA 10	391	Yes	f292fe0a.0	India	IRGC_191	m	64.005
NHTA 5	392	Yes	9f2f01a6.0	India	IRGC_186	m	77.345
NIPPONBARE	23	Yes	0f847952.0	Japan	IRGC_12731	6	54.5949
NPE 253	393	Yes	na	Pakistan	IRGC_38690	6	52.1551
NPE 826	395	Yes	na	Pakistan	IRGC_38694	6	50.6295
ORYZICA SABANA 6	397	Yes	121d1c4c.0	Colombia	CRB_10024	1	53.6955
OS 4	398	Yes	1f60a36d.0	Zaire	IRGC_11335	1	67.5044
OS 6	399	Yes	8e6220e5.0	Zaire	CRBT_6	1	71.88
P5589-1-1-3-P	400	Yes	fe21ae22.0	Colombia	CRB_10025	m	60.5949
PACHOLINHA	401	Yes	79ec00de.0	Brazil	IRGC_50531	m	56.895
PADI BOENAR	403	Yes	dc4ecf81.0	Indonesia	IRGC_9147	4	142.78
PADI KASALLE	404	Yes	b6dc1bcc.0	Indonesia	IRGC_8261	m	95.9522
PALAWAN	407	Yes	4187b98c.0	Philippines	CRB_10026	5	83.7706
PATE BLANC MAN 1	409	Yes	263f2baf.0	Ivory Coast	IRGC_16073	1	58.3456
PCT11\0\0\2,BO\1>55-1-3-1	410	Yes	181bf46e.0	Colombia	CRB_10027	1	57.0545
PCT4\SA\4\1>1076-2-4-1-5	412	Yes	a51b2a39.0	Colombia	CRB_10028	m	55.9801
PEH PI NUO	413	Yes	10ccd7df.0	China	IRGC_8266	2	66.7449
POENOET HITAM	414	Yes	2ced64b0.0	Indonesia	IRGC_8193	4	115.645	Indica acc. for HDRA
PRIMAVERA	459	Yes	2a7cba52.0	Brazil	CRB_10029	m	67.755
PULU LAPA	416	Yes	e06cb6c5.0	Indonesia	IRGC_48857	5	57.4794
RATHAL	417	Yes	32b946c6.0	Sri Lanka	IRGC_31524	m	52.7455
REKET MAUN	418	Yes	47a38852.0	Indonesia	IRGC_43570	4	118.2
RT 1031-69	419	Yes	760b308a.0	Zaire	IRGC_15092	1	86.1795
SENG	422	Yes	6b7c863c.0	Thailand	IRGC_23776	2	86.08
SPEAKER	424	Yes	4c99061a.0	Philippines	CRB_10030	5	86.195
TANDUI	427	Yes	1ddd092f.0	Malaysia	IRGC_71635	5	57.8949
TREMBESE	428	Yes	9b2223bb.0	Indonesia	IRGC_43675	5	70.255
TRES MESES	429	Yes	8d08169c.0	Brazil	IRGC_6464	1	67.2044
TSIPALA 89	430	Yes	012f5783.0	Madagascar	CRBT_8385	m	64.0705
VARY LAVA 90	432	Yes	3f191e83.0	Madagascar	CRBT_8254	1	71.3956
VARY LAVA DE BETAFO	433	Yes	05a70989.0	Madagascar	CRBT_8381	m	74.5545
VARY MADINIKA 3566	434	Yes	29996530.0	Madagascar	CRBT_8448	m	56.955
VARY MALADY	435	Yes	cb12ee94.0	Madagascar	CRBT_8325	m	66.2199
VARY SOMOTRA SIHANAKA	437	Yes	0af4494d.0	Madagascar	CRBT_8321	1	68.92
VIETNAM1	455	Yes	44046f80.0	Vietnam	CRB_10031	2	68.83
VIETNAM3	457	Yes	325e218d.0	Vietnam	CRB_10032	2	85.7794
WAB 56-125	438	Yes	96235a69.0	Ivory Coast	IRTP_19771	m	71.7456
WAB 56-50	439	Yes	45db86ce.0	Ivory Coast	IRTP_19464	m	58.0705
WAB706-3-4-K4-KB-1	440	Yes	f6ae871c.0	Ivory Coast	CRB_10033	1	46.3045
YANCAOUSSA	443	Yes	f891c0de.0	Ivory Coast	IRGC_16071	1	59.6801
YUNLU 7	445	Yes	670e6452.0	China	CRB_10034	2	89.445
IR64	15			Philippines	IRGC_66970	na	68.9	Indica check
