# Supplementary material for: Genome-wide association mapping for root cone angle in rice
Source: Rice (N Y). 2017 Oct 2;10:45. doi: 10.1186/s12284-017-0184-z (PMC5624858; doi:10.1186/s12284-017-0184-z)
Supplement: Supplementary file 12 — List of genes with annotated function underlying the QTLs (XLSX 47 kb) [file 12284_2017_184_MOESM12_ESM.xlsx]

## Sheet: Final
Table S4: List of genes with annotated function underlying the QTLs. In green, significant marker/interval within the gene;
in yellow at +/-10kb; in black at +/-50 kb; in blue, genes linked with auxin
QTL	Chr	Kinase	GENE	Start	Stop	distance/Mk	Function
qj01-3	1	No	Os01g03020	1145829	1155094	41.009	tRNA synthetase class I, putative
qj01-3	1	No	Os01g03030	1155213	1158601	37.502	alanyl-tRNA synthetase, putative
qj01-3	1	No	Os01g03050	1165737	1168415	27.688	fruit protein PKIWI502, putative
qj01-3	1	No	Os01g03060	1168647	1171126	24.977	splicing factor, putative
qj01-3	1	No	Os01g03090	1183394	1186707	9.396	methyltransferase, putative
qj01-3	1	No	Os01g03100	1186260	1191013	5.09	protein binding protein, putative
qj01-3	1	No	Os01g03144	1222905	1230507	26.802	white-brown complex homolog protein 7, putative
qj01-3	1	No	Os01g03160	1232473	1236832	36.37	xylosyltransferase, putative
qj01-3	1	No	Os01g03170	1238623	1242351	42.52	seven in absentia protein family protein
qj01-1	1	No	Os01g40610	22931927	22937272	43.998	coiled-coil domain-containing protein, putative
qj01-1	1	No	Os01g40620	22948164	22952187	29.083	Uncharacterized ACR, COG1565 containing protein, putative
qj01-1	1	No	Os01g40630	22954908	22959225	22.045	uncharacterized protein PA4923, putative
qj01-1	1	No	Os01g40640	22979942	22983176	IN	S1 RNA binding domain containing protein
qj01-1	1	No	Os01g40660	22986748	22987781	IN	methyltransferase, putative
qj01-1	1	No	Os01g40670	22988229	22992468	IN	single myb histone, putative
qj01-1	1	No	Os01g40680	22992552	22994171	IN	pentatricopeptide, putative
qj01-1	1	No	Os01g40690	22996030	22998507	IN	holocarboxylase synthetase, putative
qj01-1	1	No	Os01g40710	23003671	23005010	IN	high light inducible protein, putative
qj01-1	1	No	Os01g40720	23005753	23008941	IN	pentatricopeptide, putative
qj01-1	1	No	Os01g40820	23073579	23079781	IN	peptidase family M41 containing protein
qj01-1	1	Yes	Os01g40840	23090754	23095383	IN	serine/threonine-protein kinase AFC3, putative
qj01-1	1	No	Os01g40860	23097256	23106303	IN	aldehyde dehydrogenase, putative
qj01-1	1	No	Os01g40870	23113645	23119715	IN	aldehyde dehydrogenase, putative
qj01-1	1	No	Os01g40960	23171263	23171886	IN	nodulin MtN3 family protein, putative
qj01-1	1	No	Os01g40970	23173640	23174380	IN	DUF623 domain containing protein
qj01-1	1	No	Os01g40980	23174817	23186976	IN	helicase, putative
qj01-1	1	No	Os01g41000	23214622	23215297	IN	ZCW7, putative
qj01-1	1	No	Os01g41010	23224233	23226650	IN	DUF581 domain containing protein
qj01-1	1	No	Os01g41030	23234635	23237672	IN	ribosomal protein L25, putative
qj01-1	1	No	Os01g41040	23240045	23241815	IN	SCF apoptosis response protein, putative
qj01-1	1	No	Os01g41050	23247278	23250623	IN	sulfate transporter, putative
qj01-1	1	No	Os01g41140	23291659	23292667	IN	THION18 - Plant thionin family protein precursor
qj01-1	1	No	Os01g41160	23300866	23302958	IN	FAD dependent oxidoreductase domain containing protein
qj01-1	1	No	Os01g41170	23311171	23312581	IN	THION27 - Plant thionin family protein precursor
qj01-1	1	No	Os01g41180	23313211	23313928	IN	THION19 - Plant thionin family protein precursor, putative
qj01-1	1	No	Os01g41190	23316216	23322915	IN	glycine-rich protein, putative
qj01-1	1	No	Os01g41200	23324465	23325296	IN	heavy metal-associated domain containing protein
qj01-1	1	No	Os01g41220	23333006	23337594	IN	DUF538 domain containing protein, putative
qj01-1	1	No	Os01g41240	23343306	23345461	IN	hydrolase, alpha/beta fold family domain containing protein
qj01-1	1	No	Os01g41250	23347750	23349394	IN	OsFBX17 - F-box domain containing protein
qj01-1	1	No	Os01g41260	23351846	23353935	IN	OsFBD2 - F-box and FBD domain containing protein
qj01-1	1	No	Os01g41270	23356994	23360195	IN	OsFBD3 - F-box and FBD domain containing protein
qj01-1	1	No	Os01g41280	23360626	23362332	IN	OsFBD4 - F-box and FBD domain containing protein
qj01-1	1	No	Os01g41290	23363772	23365998	IN	OsFBD5 - F-box and FBD domain containing protein
qj01-1	1	No	Os01g41310	23376598	23378594	IN	OsFBX18 - F-box domain containing protein
qj01-1	1	No	Os01g41340	23392955	23394611	IN	OsFBL1 - F-box domain and LRR containing protein
qj01-1	1	No	Os01g41370	23408623	23411173	IN	FBD domain containing protein, putative
qj01-1	1	No	Os01g41400	23439509	23441397	IN	transmembrane amino acid transporter protein, putative
qj01-1	1	No	Os01g41420	23447260	23450935	IN	transmembrane amino acid transporter protein, putative
qj01-1	1	No	Os01g41430	23456074	23458037	IN	UDP-glucoronosyl and UDP-glucosyl transferase, putative
qj01-1	1	No	Os01g41450	23463736	23465185	IN	UDP-glucoronosyl and UDP-glucosyl transferase domain containing prot
qj01-1	1	No	Os01g41510	23498443	23502377	IN	calcineurin B, putative
qj01-1	1	No	Os01g41530	23510098	23512343	IN	OsFBL2 - F-box domain and LRR containing protein
qj01-1	1	No	Os01g41550	23515004	23516896	IN	aspartic proteinase, putative
qj01-1	1	No	Os01g41565	23530089	23532731	IN	ATP-binding domain-containing protein, putative
qj01-1	1	No	Os01g41590	23547244	23549094	IN	transposon protein, putative, unclassified
qj01-1	1	No	Os01g41600	23551970	23554252	IN	Sad1 / UNC-like C-terminal domain containing protein, putative
qj01-1	1	No	Os01g41610	23553683	23557654	IN	mitochondrial ATP synthase g subunit family protein, putative
qj01-1	1	No	Os01g41630	23569779	23576544	IN	serine/threonine protein phosphatase 2A 55 kDa regulatory subunit B
qj01-1	1	No	Os01g41650	23581143	23584760	9.425	pentatricopeptide, putative
qj01-1	1	No	Os01g41660	23583981	23586159	12.263	phosphoethanolamine/phosphocholine phosphatase, putative
qj01-1	1	No	Os01g41670	23587133	23588878	15.415	G-patch domain containing protein, putative
qj01-1	1	No	Os01g41710	23607348	23608583	35.63	chlorophyll A-B binding protein, putative
qi01-1	1	No	Os01g45190	25636950	25640563	43.497	DEAD-box ATP-dependent RNA helicase, putative
qi01-1	1	No	Os01g45200	25640719	25647224	36.836	cinnamoyl-CoA reductase-related, putative
qi01-1	1	No	Os01g45250	25681570	25683076	0.984	DUF1645 domain containing protein, putative
qi01-1	1	No	Os01g45274	25696613	25705090	10.662	carbonic anhydrase, chloroplast precursor, putative
qi01-1	1	No	Os01g45320	25722855	25724624	36.904	zinc finger family protein, putative
qj01-2	1	No	Os01g47350	27050849	27054604	49.517	enoyl-CoA hydratase/isomerase family protein, putative
qj01-2	1	No	Os01g47360	27055960	27056849	47.272	GATA zinc finger domain containing protein
qj01-2	1	No	Os01g47370	27063892	27064167	39.954	MYB family transcription factor, putative
qj01-2	1	No	Os01g47400	27081806	27085681	18.44	OsMan01 - Endo-Beta-Mannanase
qj01-2	1	No	Os01g47410	27085745	27092240	11.881	aspartic proteinase oryzasin-1 precursor, putative
qj01-2	1	No	Os01g47420	27095458	27100314	3.807	pterin-4-alpha-carbinolamine dehydratase, putative
qj01-2	1	No	Os01g47430	27102119	27109986	IN	protein of unknown function DUF1296 domain containing protein
qj01-2	1	No	Os01g47450	27115662	27121178	IN	OsCttP1 - Putative C-terminal processing peptidase homologue
qj01-2	1	Yes	Os01g47470	27130541	27134194	IN	serine/threonine-protein kinase, putative
qj01-2	1	No	Os01g47490	27144907	27149034	IN	Lg106, putative
qj01-2	1	Yes	Os01g47530	27171287	27178431	25.154	CGMC_MAPKCMGC_2.6; include CDA, MAPK, GSK3, & CLKC kinases
qj01-2	1	No	Os01g47540	27178681	27183842	32.548	NLI interacting factor-like phosphatase, putative
qj01-2	1	No	Os01g47550	27185633	27191256	39.5	kinase, pfkB family, putative
qj01-4	1	No	Os01g48720	27938768	27947047	35.544	RNA polymerase III subunit RPC82 family protein, putative
qj01-4	1	No	Os01g48740	27956653	27957588	25.003	aspartyl protease family protein, putative
qj01-4	1	No	Os01g48750	27960362	27961544	21.047	aspartic proteinase nepenthesin-2 precursor, putative
qj01-4	1	No	Os01g48760	27961739	27965444	17.147	THAP domain-containing protein 4, putative
qj01-4	1	No	Os01g48770	27965533	27968117	14.474	60S ribosomal protein L37a, putative
qj01-4	1	No	Os01g48790	27983688	27990383	1.097	YT521-B-like family domain containing protein
qj01-4	1	No	Os01g48800	27995792	27997546	13.201	purine permease, putative
qj01-4	1	No	Os01g48810	28009026	28011895	26.435	transcription initiation factor TFIID subunit 11, putative
qj01-4	1	No	Os01g48850	28028738	28032031	46.147	auxin-responsive protein, putative
qj01-6	1	No	Os01g67290	39052262	39058974	43.257	OsSPR1; cyclin-related protein, putative
qj01-6	1	No	Os01g67310	39066175	39068651	33.58	patatin, putative
qj01-6	1	No	Os01g67330	39085081	39091029	11.202	nucleotide-sugar transporter family protein, putative
qj01-6	1	Yes	Os01g67340	39091728	39095339	6.892	STRUBBELIG-RECEPTOR FAMILY 8 precursor, putative
qj01-6	1	No	Os01g67350	39099009	39101767	0.464	cysteine protease, putative
qj01-6	1	No	Os01g67360	39102276	39105764	0.045	methyltransferase, putative
qj01-6	1	No	Os01g67390	39136937	39139380	34.706	POEI32 - Pollen Ole e I allergen and extensin family protein precursor
qj01-6	1	No	Os01g67410	39141130	39145479	38.899	AP2/EREBP transcription factor BABY BOOM, putative
qj01-7	1	No	Os01g71106	41155813	41160726	46.522	NBS-LRR disease resistance protein, putative
qj01-7	1	No	Os01g71114	41159307	41163822	43.426	disease resistance protein RGA4, putative
qj01-7	1	No	Os01g71130	41166235	41167904	39.344	xylanase inhibitor 725OS, putative
qj01-7	1	No	Os01g71140	41169527	41171082	36.166	xylanase inhibitor, putative
qj01-7	1	No	Os01g71160	41176391	41177823	29.425	xylanase inhibitor, putative
qj01-7	1	No	Os01g71170	41179433	41180367	26.881	classical arabinogalactan protein 26 precursor, putative
qj01-7	1	No	Os01g71180	41183800	41186550	20.698	pentatricopeptide repeat protein PPR1106-17, putative
qj01-7	1	No	Os01g71190	41186974	41188839	18.409	photosystem II reaction center PSB28 protein, chloroplast precursor
qj01-7	1	No	Os01g71200	41193350	41198976	8.272	RNA recognition motif containing protein, putative
qj01-7	1	No	Os01g71220	41203847	41208712	IN	zinc finger protein, putative
qj01-7	1	No	Os01g71230	41214311	41217069	IN	nascent polypeptide-associated complex subunit alpha-like protein 3
qj01-7	1	No	Os01g71240	41220037	41227811	IN	calcium-transporting ATPase, plasma membrane-type, putative
qj01-7	1	No	Os01g71270	41242467	41243837	IN	eukaryotic peptide chain release factor subunit 1-1, putative
qj01-7	1	No	Os01g71280	41245570	41249927	IN	glycerol-3-phosphate dehydrogenase, putative
qj01-7	1	No	Os01g71300	41251226	41272319	IN	S-formylglutathione hydrolase, putative
qj01-7	1	No	Os01g71310	41300203	41303044	IN	OsCKX4; cytokinin dehydrogenase precursor, putative
qj01-7	1	No	Os01g71320	41305317	41314527	0.987	hexokinase, putative
qj01-7	1	No	Os01g71340	41346574	41348411	42.244	glycosyl hydrolases family 17, putative
qj01-7	1	No	Os01g71350	41349731	41351148	45.401	glycosyl hydrolases family 17, putative
qj01-5	1	No	Os01g71780	41582224	41583944	47.544	WD domain, G-beta repeat domain containing protein
qj01-5	1	No	Os01g71790	41584367	41585318	46.17	NAM, putative
qj01-5	1	No	Os01g71800	41585905	41587063	44.425	lecithin cholesterol acyltransferase, putative
qj01-5	1	No	Os01g71810	41592216	41594985	36.503	glycosyl hydrolases family 17, putative
qj01-5	1	No	Os01g71820	41597270	41598692	32.796	glycosyl hydrolases family 17, putative
qj01-5	1	No	Os01g71830	41603297	41604680	26.808	glycosyl hydrolases family 17, putative
qj01-5	1	No	Os01g71860	41629299	41631914	IN	glycosyl hydrolases family 17, putative
qj01-5	1	No	Os01g71930	41677883	41681805	46.395	glycosyl hydrolases family 17 protein
qi02-1	2	No	Os02g19510	11399635	11404047	44.852	lysine ketoglutarate reductase trans-splicing related 1, putative
qi02-1	2	Yes	Os02g19530	11411033	11413084	35.815	lectin-like receptor kinase, putative
qi02-1	2	No	Os02g19540	11414816	11416688	32.211	OsFBX47 - F-box domain containing protein
qi02-1	2	Yes	Os02g19550	11427544	11429904	18.995	lectin-like receptor kinase, putative
qi02-1	2	No	Os02g19640	11478230	11484092	29.331	IQ calmodulin-binding motif family protein, putative
qi02-1	2	No	Os02g19650	11484330	11488304	35.431	hydrolase, alpha/beta fold family domain containing protein
qj02-1	2	No	Os02g24330	14115755	14119386	19.961	eukaryotic translation initiation factor 4B, putative
qj02-1	2	No	Os02g24340	14121103	14123910	25.309	1-acyl-sn-glycerol-3-phosphate acyltransferase theta, putative
qj02-1	2	No	Os02g24354	14124433	14132084	28.639	pyridoxal-dependent decarboxylase protein, putative
qj02-3	2	No	Os02g41630	24973386	24977336	20.843	phenylalanine ammonia-lyase, putative
qj02-3	2	No	Os02g41650	24985255	24989388	8.791	phenylalanine ammonia-lyase, putative
qj02-3	2	No	Os02g41670	24992827	24995414	2.765	phenylalanine ammonia-lyase, putative
qj02-3	2	No	Os02g41680	25006467	25009121	8.288	phenylalanine ammonia-lyase, putative
qj02-4	2	No	Os02g42400	25508403	25508925	42.666	bolA-like family protein, putative
qj02-4	2	No	Os02g42406	25510873	25513587	38.004	DEAD-box ATP-dependent RNA helicase, putative
qj02-4	2	No	Os02g42412	25514508	25515647	35.944	F-box/LRR-repeat protein 2, putative
qj02-4	2	No	Os02g42430	25523466	25524380	27.211	GEM, putative
qj02-4	2	No	Os02g42440	25527601	25529056	22.535	GEM, putative
qj02-4	2	No	Os02g42450	25539458	25540426	12.133	RIPER1 - Ripening-related family protein precursor
qj02-4	2	No	Os02g42520	25565860	25569036	14.269	dehydrogenase, putative
qj02-4	2	No	Os02g42570	25589926	25590804	38.335	ferredoxin-thioredoxin reductase, variable chain, putative
qj02-4	2	No	Os02g42580	25591926	25595149	40.335	vacuolar protein-sorting protein bro1, putative
qj02-4	2	No	Os02g42585	25595412	25597607	43.821	AP2 domain containing protein
qj02-2	2	No	Os02g52790	32282674	32283276	49.916	PB1 domain containing protein
qj02-2	2	No	Os02g52800	32283985	32285615	47.577	OsMan03 - Endo-Beta-Mannanase
qj02-2	2	No	Os02g52810	32286589	32292090	41.102	remorin C-terminal domain containing protein, putative
qj02-2	2	No	Os02g52820	32295320	32298691	34.501	cold-induced protein, putative
qj02-2	2	No	Os02g52830	32299774	32303982	33.418	lipase, putative
qj02-2	2	No	Os02g52840	32310799	32312184	21.008	flavonol synthase/flavanone 3-hydroxylase, putative
qj02-2	2	Yes	Os02g52850	32312866	32315992	17.2	receptor-like protein kinase like protein, putative
qj02-2	2	No	Os02g52860	32319364	32323332	9.86	OsPT15; phosphate carrier protein, mitochondrial precursor, putative
qj02-2	2	No	Os02g52870	32324316	32326103	7.089	zinc finger, C3HC4 type domain containing protein
qj02-2	2	No	Os02g52880	32326080	32330135	3.057	ybaK/prolyl-tRNA synthetase family protein, putative
qj02-2	2	No	Os02g52900	32349092	32352908	IN	glutaredoxin 2, putative
qj02-2	2	No	Os02g52910	32349914	32352663	IN	zinc finger protein, putative
qj02-2	2	No	Os02g52920	32353248	32356497	IN	emp24/gp25L/p24 family protein, putative
qj02-2	2	No	Os02g52930	32359101	32362011	IN	integral membrane protein DUF6 containing protein
qj02-2	2	No	Os02g52940	32374870	32378546	IN	soluble inorganic pyrophosphatase, putative
qj02-2	2	No	Os02g52960	32384631	32396094	IN	PHD-finger domain containing protein, putative
qj02-2	2	No	Os02g52990	32418493	32419361	IN	OsSAUR12 - Auxin-responsive SAUR gene family member
qj02-2	2	No	Os02g53000	32426322	32429398	IN	lysM domain-containing GPI-anchored protein precursor, putative
qj02-2	2	No	Os02g53010	32441472	32442328	IN	retrotransposon protein, putative, Ty3-gypsy subclass
qj02-2	2	No	Os02g53030	32454551	32456008	IN	mitogen-activated protein kinase kinase kinase 1, putative
qj02-2	2	Yes	Os02g53040	32461128	32462832	3.155	STE_MEKK_ste11_MAP3K.11; STE kinases i
qj02-2	2	No	Os02g53050	32462322	32464628	4.349	tetratricopeptide-like helical, putative
qj02-2	2	No	Os02g53060	32464769	32468593	6.796	peptidase, T1 family, putative
qj02-2	2	No	Os02g53070	32469558	32472659	11.585	HYS1, putative
qj02-2	2	No	Os02g53100	32489017	32495070	31.044	WRKY32
qj02-2	2	No	Os02g53120	32499211	32507151	41.238	Peptidase family C50, putative
qi03-1	3	No	Os03g29260	16654331	16658820	49.019	elongation factor protein, putative
qi03-1	3	No	Os03g29350	16695922	16704617	3.222	von Willebrand factor type A domain containing protein
qi03-1	3	Yes	Os03g29410	16749300	16754225	IN	tyrosine protein kinase domain containing protein, putative
qi03-1	3	No	Os03g29460	16787178	16787968	IN	60S ribosomal protein, putative
qi03-1	3	No	Os03g29470	16794234	16799486	4.388	transcription initiation factor IID, putative
qi03-1	3	No	Os03g29480	16804298	16805869	14.452	nodulation-signaling pathway 1 protein, putative
qi03-1	3	No	Os03g29540	16836622	16839320	46.776	ATP-dependent protease, putative
qj03-1	3	No	Os03g39640	22016151	22029740	36.353	CBS domain containing protein
qj03-1	3	No	Os03g39650	22048470	22052542	13.551	cytochrome P450, putative
qj03-1	3	No	Os03g39690	22083215	22086166	17.122	cytochrome P450, putative
qj03-1	3	No	Os03g39710	22091999	22095372	25.906	transporter family protein, putative
qj03-2	3	No	Os03g40540	22538341	22542520	13.871	cytochrome P450, putative
qj03-2	3	No	Os03g40550	22547513	22552046	23.043	kinase, pfkB family, putative
qj03-2	3	No	Os03g40600	22567670	22568685	43.2	cytochrome P450 78A11, putative
qj03-2	3	No	Os03g40610	22572706	22574008	48.236	cytochrome P450, putative
qi04-1	4	No	Os04g32020	19175703	19182548	46.723	2-oxoglutarate dehydrogenase E1 component, mitochondrial precursor
qi04-1	4	No	Os04g32030	19189122	19192392	36.879	heavy metal-associated domain containing protein
qi04-1	4	No	Os04g32070	19233125	19235217	3.854	dehydrogenase/reductase, putative
qi04-1	4	No	Os04g32080	19236670	19238881	7.399	11-beta-hydroxysteroid dehydrogenase, putative
qi04-1	4	No	Os04g32110	19269218	19271345	39.947	ACT domain containing protein
qj04-1	4	No	Os04g51800	30702497	30710998	48.183	MYB protein, putative
qj04-1	4	No	Os04g51820	30724244	30727084	32.097	OsHKT1;1 - Na+ transporter
qj04-1	4	No	Os04g51830	30734183	30739334	19.847	OsHKT1;4 - Na+ transporter
qj04-1	4	No	Os04g51880	30764486	30770723	5.305	GHMP kinases ATP-binding protein, putative
qj04-1	4	No	Os04g51890	30783636	30784530	24.455	OsSAUR20 - Auxin-responsive SAUR gene family member
qj04-1	4	No	Os04g51910	30798724	30803061	39.543	proteasome/cyclosome repeat containing protein
qj04-1	4	No	Os04g51920	30805662	30808467	46.481	protein disulfide isomerase, putative
qj04-2	4	No	Os04g53080	31613335	31613694	47.988	hypothetical protein
qj04-2	4	No	Os04g53110	31629191	31633431	28.251	hypothetical protein
qj04-2	4	No	Os04g53120	31638099	31644795	16.887	NB-ARC domain containing protein
qj04-2	4	No	Os04g53130	31645664	31649090	12.592	bromodomain containing protein
qj04-2	4	No	Os04g53150	31652863	31654497	7.185	peptidase aspartic family protein, putative
qj04-2	4	No	Os04g53160	31656691	31662693	IN	NBS-LRR disease resistance protein, putative
qj04-2	4	No	Os04g53170	31663262	31665411	1.58	bromodomain containing protein
qj04-2	4	No	Os04g53190	31669055	31674598	7.373	CPuORF12 - conserved peptide uORF-containing transcript
qj04-2	4	No	Os04g53200	31680924	31683944	19.242	exonuclease, putative
qj04-2	4	No	Os04g53210	31688717	31692592	27.035	hydroxyacid oxidase 1, putative
qj04-2	4	No	Os04g53214	31693116	31696645	31.434	hydroxyacid oxidase 1, putative
qj04-2	4	No	Os04g53220	31697210	31700289	35.528	signal recognition particle 14 kDa protein, putative
qj04-2	4	No	Os04g53230	31700907	31703617	39.225	aminomethyltransferase, putative
qj05-3	5	No	Os05g07790	4195278	4200491	36.59	DNA binding protein, putative
qj05-3	5	No	Os05g07810	4205347	4207821	29.26	universal stress protein domain containing protein, putative
qj05-3	5	No	Os05g07820	4211786	4216532	20.549	leucine-rich repeat receptor protein kinase EXS precursor, putative
qj05-3	5	No	Os05g07830	4222556	4224920	12.161	tRNA methyltransferase complex GCD14 subunit, putative
qj05-3	5	LRR-RLK	Os05g07850	4230147	4239980	IN	receptor-like kinase, putative
qj05-3	5	No	Os05g07860	4243550	4246859	2.925	uvrB/uvrC motif family protein
qj05-3	5	No	Os05g07870	4249996	4255036	9.371	triose P/P translocator, non-green plastid,chloroplast precursor
qj05-3	5	No	Os05g07880	4255763	4260283	15.138	phospholipase D, putative
qj05-3	5	No	Os05g07890	4262641	4263514	22.016	embryo-specific 3, putative
qj05-3	5	No	Os05g07900	4266371	4270255	25.746	mitochondrial carrier protein, putative
qj05-4	5	No	Os05g11650	6606022	6607745	7.443	GIL1, putative
qj05-4	5	No	Os05g11700	6647138	6648325	31.95	PPR repeat containing protein
qj05-4	5	No	Os05g11710	6649548	6651919	34.36	ribosomal protein L5, putative
qj05-4	5	No	Os05g11720	6652760	6656383	37.572	zinc finger, C3HC4 type domain containing protein
qj05-4	5	Yes	Os05g11730	6657481	6661493	42.293	CGMC_GSK.7 - CGMC includes CDA, MAPK, GSK3, and CLKC kinases
qj05-1	5	No	Os05g35500	21099294	21100588	43.506	MYB family transcription factor, putative
qj05-1	5	No	Os05g35520	21112585	21117398	26.696	deoxynucleoside kinase family, putative
qj05-1	5	No	Os05g35540	21126019	21129645	14.449	GTPase of unknown function domain containing protein, putative
qj05-1	5	No	Os05g35570	21135238	21138615	5.479	DUF803 domain containing, putative
qj05-1	5	No	Os05g35580	21141376	21143534	0.56	amidophosphoribosyltransferase, chloroplast precursor, putative
qj05-1	5	No	Os05g35594	21144334	21148363	0.24	peptide transporter, putative
qj05-1	5	No	Os05g35650	21184597	21191740	40.503	peptide transporter PTR2, putative
qj05-2	5	No	Os05g42170	24658434	24658835	47.282	transposon protein, putative, unclassified
qj05-2	5	No	Os05g42180	24663914	24666109	40.008	ethylene-responsive protein related, putative
qj05-2	5	No	Os05g42190	24669652	24673135	32.982	NADPH-dependent FMN reductase domain containing protein
qj05-2	5	No	Os05g42200	24674707	24676177	29.94	cyclin-B1-1, putative
qj05-2	5	Yes	Os05g42210	24676774	24682628	23.489	serine/threonine-protein kinase receptor precursor, putative
qj05-2	5	No	Os05g42220	24691255	24695487	10.63	leucine rich repeat domain containing protein, putative
qj05-2	5	No	Os05g42230	24696315	24697163	8.954	universal stress protein domain containing protein, putative
qj05-2	5	No	Os05g42250	24711968	24716742	IN	cyclic nucleotide-gated ion channel 2, putative
qj05-2	5	No	Os05g42270	24724324	24727260	IN	acyltransferase, putative
qj05-2	5	No	Os05g42300	24738575	24742551	3.897	NAF1 domain containing protein
qj05-2	5	No	Os05g42330	24762161	24767769	27.483	secretory carrier-associated membrane protein, putative
qj05-2	5	No	Os05g42340	24774717	24775631	40.039	ubiquitin E3 ligase ICP0, putative
qj05-2	5	No	Os05g42350	24777363	24782052	42.685	ferredoxin--nitrite reductase, putative
qj06-1	6	No	Os06g01170	131089	138360	46.765	PHD-finger domain containing protein
qj06-1	6	No	Os06g01200	142308	146648	38.477	zinc finger, C3HC4 type domain containing protein
qj06-1	6	No	Os06g01210	149384	150246	34.879	plastocyanin, chloroplast precursor, putative
qj06-1	6	No	Os06g01230	153391	156618	28.507	no apical meristem protein, putative
qj06-1	6	No	Os06g01250	163205	165539	19.586	cytochrome P450, putative
qj06-1	6	No	Os06g01260	167364	174331	10.794	glutathione gamma-glutamylcysteinyltransferase 1, putative
qj06-1	6	No	Os06g01304	185692	191452	0.567	spotted leaf 11, putative
qj06-1	6	No	Os06g01320	195018	208583	9.893	chromo domain containing protein
qj06-1	6	No	Os06g01340	209204	210107	24.079	CCT/B-box zinc finger protein, putative
qj06-1	6	No	Os06g01350	212913	214728	27.788	transferase family protein, putative
qj06-1	6	No	Os06g01360	214967	218294	29.842	homogentisate 1,2-dioxygenase, putative
qj06-1	6	No	Os06g01370	219460	221117	34.335	DNA-binding protein-related, putative
qj06-1	6	No	Os06g01390	227701	232808	42.576	acyl-coenzyme A oxidase 1.2, peroxisomal, putative
qj06-1	6	No	Os06g01400	233787	244624	48.662	glycyl-tRNA synthetase 2, chloroplast/mitochondrial precursor, putative
qi06-1	6	No	Os06g19170	10912407	10915490	44.206	cadmium tolerance factor, putative
qi06-1	6	No	Os06g19210	10932274	10935216	24.48	cadmium tolerance factor, putative
qi06-1	6	No	Os06g19260	10957733	10960700	IN	cadmium tolerance factor, putative
qi06-1	6	No	Os06g19300	10973966	10977254	14.27	cadmium tolerance factor, putative
qj06-4	6	No	Os06g35814	20896027	20901716	24.45	ras-related protein, putative
qj06-4	6	Yes	Os06g35850	20915614	20918497	7.669	lectin protein kinase family protein, putative
qj06-4	6	Yes	Os06g35870	20929240	20931162	3.074	lectin protein kinase family protein, putative
qj06-4	6	No	Os06g35900	20941120	20944275	14.954	BES1/BZR1 homolog protein, putative
qj06-4	6	No	Os06g35910	20946144	20952748	19.978	FYVE zinc finger domain containing protein
qj06-4	6	No	Os06g35930	20960706	20961819	34.54	NIP1;4; aquaporin protein, putative
qj06-4	6	No	Os06g35940	20971626	20974233	45.46	osFTL12 FT-Like12 homologous to Flowering Locus T gene
qj06-2	6	No	Os06g36740	21637459	21641995	43.32	pollen-specific protein SF21, putative
qj06-2	6	No	Os06g36770	21654897	21662471	22.844	serine/threonine protein phosphatase 2A 55 kDa regulatory subunit B
qj06-2	6	No	Os06g36800	21677543	21684444	0.871	O-acyltransferase, putative
qj06-2	6	No	Os06g36820	21692500	21692819	7.185	cysteine synthase, putative
qj06-2	6	No	Os06g36830	21695602	21699561	10.287	cysteine synthase, mitochondrial precursor, putative
qj06-2	6	No	Os06g36840	21700478	21703430	15.163	cysteine synthase, putative
qj06-2	6	No	Os06g36850	21708951	21714106	23.636	cysteine synthase, putative
qj06-2	6	No	Os06g36880	21730402	21733637	45.087	cysteine synthase, putative
qj06-2	6	No	Os06g36890	21735125	21739838	49.81	glycosyl transferase, group 1 domain containing protein
qj06-3	6	No	Os06g46240	28007285	28017490	38.35	BTB/POZ domain containing protein, putative
qj06-3	6	No	Os06g46270	28037569	28041909	13.931	no apical meristem protein, putative
qj06-3	6	No	Os06g46284	28045147	28054331	1.509	glycosyl hydrolase, family 31, putative
qj06-3	6	No	Os06g46310	28059354	28065169	3.514	metal transporter Nramp6, putative
qj06-3	6	Yes	Os06g46330	28090119	28094397	34.279	Protein kinase domain containing protein
qj06-3	6	No	Os06g46340	28100801	28106083	44.961	glycosyl hydrolase, family 31, putative
qj07-3	7	No	Os07g02540	909600	910885	20.148	HLS, putative
qj07-3	7	No	Os07g02560	919573	921478	10.175	NB-ARC domain containing protein
qj07-3	7	No	Os07g02570	925306	926838	4.442	NB-ARC domain containing protein
qj07-3	7	No	Os07g02580	927862	928476	1.886	ubiquinone oxidoreductase, putative
qj07-3	7	No	Os07g02620	945207	946778	15.459	NB-ARC domain containing protein
qj07-3	7	No	Os07g02690	972868	973534	43.12	DUF538 domain containing protein, putative
qj07-3	7	No	Os07g02700	976321	976749	46.573	DUF538 domain containing protein, putative
qj07-1	7	No	Os07g26870	15560341	15561945	4.229	cytochrome P450, putative
qj07-1	7	No	Os07g26900	15579953	15584476	13.779	alpha-galactosidase precursor, putative
qj07-1	7	No	Os07g26940	15602020	15604587	35.846	ORM1, putative
qj07-1	7	No	Os07g26960	15614582	15616337	48.408	kinesin-like protein, identical, putative
qi07-1	7	No	Os07g31540	18717034	18725768	18.261	ubiquitin family protein, putative
qi07-1	7	No	Os07g31550	18727988	18733568	10.461	powdery mildew resistant protein 5, putative
qi07-1	7	No	Os07g31610	18765673	18767140	21.644	peroxidase precursor, putative
qi07-2	7	No	Os07g31770	18873790	18875926	32.605	chalcone synthase, putative
qi07-2	7	No	Os07g31790	18893442	18894788	13.743	CXE carboxylesterase, putative
qi07-2	7	No	Os07g31800	18895754	18904535	3.996	NB-ARC domain containing protein
qi07-2	7	No	Os07g31830	18911787	18914891	3.256	GTPase activating protein, putative
qi07-2	7	No	Os07g31840	18914944	18920560	6.413	leucine-rich repeat family protein, putative
qi07-2	7	No	Os07g31850	18924436	18931500	15.905	zinc finger, C3HC4 type domain containing protein
qi07-2	7	No	Os07g31884	18956322	18963235	47.791	MATE efflux family protein, putative
qi07-3	7	No	Os07g36820	22056411	22059752	45.627	uncharacterized Cys-rich domain containing protein, putative
qi07-3	7	No	Os07g36830	22066415	22071296	34.083	OsFBX250 - F-box domain containing protein
qi07-3	7	No	Os07g36840	22073738	22074967	30.412	OsFBX251 - F-box domain containing protein
qi07-3	7	No	Os07g36870	22082548	22086458	18.921	OsFBX252 - F-box domain containing protein
qi07-3	7	No	Os07g36890	22090924	22093337	12.042	OsFBX253 - F-box domain containing protein
qi07-3	7	No	Os07g36900	22095130	22099277	6.102	OsFBL39 - F-box domain and LRR containing protein
qi07-3	7	No	Os07g36910	22101917	22105152	0.227	OsFBX254 - F-box domain containing protein
qi07-3	7	No	Os07g36920	22107666	22110136	2.287	OsFBX255 - F-box domain containing protein
qi07-3	7	No	Os07g36940	22114961	22123129	9.582	eukaryotic translation initiation factor 4G, putative
qi07-3	7	Yes	Os07g36980	22140757	22141931	35.378	TKL_IRAK_DUF26-ld.7; kinase
qj07-2	7	No	Os07g45260	27006623	27008541	30.545	glycosyl transferase 8 domain containing protein, putative
qj07-2	7	No	Os07g45280	27014191	27019009	20.077	Mo25, putative
qj07-2	7	No	Os07g45290	27019245	27023518	15.568	cytochrome P450 72A1, putative
qj07-2	7	No	Os07g45300	27030234	27035093	3.993	tim44-like domain containing protein
qj07-2	7	No	Os07g45310	27036995	27038670	0.416	BSD domain-containing protein, putative
qj07-2	7	No	Os07g45320	27039996	27041971	IN	COX VIIa, putative
qj07-2	7	No	Os07g45350	27050719	27054788	IN	zinc finger, RING-type, putative
qj07-2	7	No	Os07g45360	27055343	27059643	IN	DEAD/DEAH box helicase domain containing protein
qj08-1	8	No	Os08g06960	3876767	3880233	38.714	transposon protein, putative, CACTA, En/Spm sub-class
qj08-1	8	No	Os08g07010	3928462	3933577	9.515	ABC-2 type transporter domain containing protein
qj08-1	8	No	Os08g07040	3941121	3944796	22.174	plant protein of unknown function domain containing protein
qj08-1	8	No	Os08g07050	3945931	3946485	26.984	pentatricopeptide, putative
qj08-1	8	No	Os08g07060	3949017	3951136	30.07	CRR6, putative
qj08-1	8	No	Os08g07080	3960463	3965666	41.516	terpene synthase, putative
qi08-1	8	No	Os08g38710	24475146	24479529	44.535	uncharacterized glycosyltransferase, putative
qi08-1	8	No	Os08g38720	24482352	24486058	38.006	cytochrome c oxidase assembly protein COX15, putative
qi08-1	8	No	Os08g38740	24495188	24499079	24.985	glycosyl transferase 8 domain containing protein, putative
qi08-1	8	No	Os08g38750	24500518	24500967	23.097	ECAGL5 - ECA1 gametogenesis related family protein precursor
qi08-1	8	No	Os08g38780	24517598	24518572	5.492	core histone H2A/H2B/H3/H4, putative
qi08-1	8	No	Os08g38810	24533261	24534938	9.197	BURP domain containing protein
qi08-1	8	No	Os08g38820	24537686	24542173	13.622	transmembrane 9 superfamily member, putative
qi08-1	8	No	Os08g38850	24560893	24566112	36.829	phosphatidylinositol transfer, putative
qi08-2	8	No	Os08g38880	24575562	24579358	40.796	WD-40 repeat family protein, putative
qi08-2	8	No	Os08g38900	24586503	24588071	32.083	caffeoyl-CoA O-methyltransferase, putative
qi08-2	8	No	Os08g38910	24592945	24597553	22.601	caffeoyl-CoA O-methyltransferase, putative
qi08-2	8	No	Os08g38920	24597906	24598945	21.209	caffeoyl-CoA O-methyltransferase, putative
qi08-2	8	No	Os08g38970	24633408	24637194	13.254	transmembrane receptor, putative
qi08-2	8	No	Os08g38980	24639010	24645617	18.856	chloride transporter, chloride channel family, putative
qi08-2	8	No	Os08g38990	24645860	24649832	25.706	WRKY30
qi09-1	9	No	Os09g20630	12428221	12430869	43.411	ASC1, putative
qi09-1	9	Yes	Os09g20640	12431007	12434574	39.706	serine/threonine-protein kinase 16, putative
qi09-1	9	No	Os09g20650	12436990	12439170	35.11	OsFBX323 - F-box domain containing protein
qi09-1	9	No	Os09g20660	12443361	12445866	28.414	UPF0041 domain containing protein, putative
qi09-1	9	No	Os09g20684	12454365	12460996	13.284	SMP-30/Gluconolaconase/LRE-like region containing protein
qi09-1	9	No	Os09g20700	12466523	12467998	6.282	strictosidine synthase, putative
qi09-1	9	No	Os09g20710	12475470	12477641	1.19	RNA recognition motif containing protein, putative
qi09-1	9	No	Os09g20720	12484352	12484831	10.072	strictosidine synthase 1 precursor, putative
qi09-1	9	No	Os09g20730	12485714	12487170	11.434	peptidase aspartic family protein, putative
qi09-1	9	Yes	Os09g20740	12494569	12498572	20.289	OsWAK79 - OsWAK receptor-like protein kinase
qi09-1	9	No	Os09g20780	12520957	12521244	46.677	RNA recognition motif containing protein, putative
qi09-2	9	No	Os09g21100	12721514	12726247	46.341	mov34/MPN/PAD-1 family protein
qi09-2	9	No	Os09g21110	12730527	12735642	36.946	leucyl-tRNA synthetase, cytoplasmic, putative
qi09-2	9	No	Os09g21120	12746534	12749125	23.463	armadillo/beta-catenin repeat family protein, putative
qi09-2	9	No	Os09g21160	12772486	12774181	IN	UDP-glucoronosyl and UDP-glucosyl transferase domain containing prot
qi09-2	9	No	Os09g21170	12777391	12778061	4.803	glucosyltransferase, putative
qi09-2	9	No	Os09g21180	12780659	12783649	8.071	homeobox associated leucine zipper, putative
qi09-2	9	No	Os09g21210	12802546	12805261	29.958	beta-glucan-binding protein 4, putative
qi09-2	9	No	Os09g21230	12817153	12821684	44.565	AMP-binding enzyme, putative
qj09-1	9	No	Os09g29300	17785710	17786711	48.502	clathrin assembly protein, putative
qj09-1	9	No	Os09g29310	17790438	17792028	43.185	zinc finger, C3HC4 type domain containing protein
qj09-1	9	No	Os09g29330	17799762	17805714	29.499	retrotransposon protein, putative, unclassified
qj09-1	9	No	Os09g29350	17822800	17823255	11.958	phototropic-responsive NPH3 family protein, putative
qj09-1	9	No	Os09g29360	17826479	17828460	6.753	helix-loop-helix DNA-binding protein, putative
qj09-1	9	No	Os09g29370	17833429	17834916	0.297	RING-H2 finger protein ATL5F, putative
qj09-1	9	No	Os09g29390	17843407	17844736	8.194	plastocyanin-like domain containing protein, putative
qj09-1	9	No	Os09g29404	17851430	17868669	16.217	glycogen operon protein glgX, putative
qj09-1	9	No	Os09g29420	17874476	17880227	39.263	queuine tRNA-ribosyltransferase, putative
qj09-1	9	No	Os09g29430	17881819	17885641	46.606	citrate transporter, putative
qj10-1	10	No	Os10g42620	22981601	22986324	45.933	dihydroflavonol-4-reductase, putative
qj10-1	10	No	Os10g42670	23008540	23011807	20.45	glycosyl hydrolases family 16, putative
qj10-1	10	No	Os10g42690	23025714	23031771	0.486	jmjC domain containing protein
qj10-1	10	No	Os10g42700	23032206	23035098	IN	CS domain containing protein, putative
qj10-1	10	No	Os10g42710	23035339	23039714	3.082	RCD1, putative
qj10-1	10	No	Os10g42720	23044693	23050740	12.436	acyltransferase, putative
qj10-1	10	No	Os10g42724	23052138	23055070	19.881	VHS and GAT domain containing protein
qj10-1	10	No	Os10g42750	23062454	23066292	30.197	OsCSLD1; cellulose synthase-like family D
qj10-1	10	No	Os10g42760	23069756	23071683	37.499	PPR repeat domain containing protein, putative
qj10-1	10	No	Os10g42770	23074056	23075246	41.799	a_IG002N01.7, putative
qj10-1	10	No	Os10g42780	23075396	23079075	43.139	lrgB-like family protein
qj10-1	10	No	Os10g42790	23079444	23082297	47.187	cytidylyltransferase domain containing protein
qj11-1	11	LRR-RLK	Os11g07180	3586655	3592448	45.864	receptor protein kinase CLAVATA1 precursor, putative
qj11-1	11	LRR-RLK	Os11g07200	3607019	3620648	17.664	receptor protein kinase CLAVATA1 precursor, putative
qj11-1	11	Yes	Os11g07230	3633303	3638663	IN	receptor kinase, putative
qj11-1	11	LRR-RLK	Os11g07240	3640868	3644003	IN	serine/threonine-protein kinase BRI1-like 2 precursor, putative
qj11-1	11	LRR-RLK	Os11g07250	3649576	3652796	IN	receptor kinase, putative
qj11-1	11	No	Os11g07280	3668064	3673502	0.478	coatomer subunit beta-1, putative
qi11-1	11	No	Os11g10980	6059345	6065883	37.8	pyruvate kinase, putative
qi11-1	11	No	Os11g10990	6064996	6066797	36.886	heat shock protein DnaJ, putative
qi11-1	11	No	Os11g11000	6068234	6073799	29.884	ELMO/CED-12 family protein, putative
qi11-1	11	No	Os11g11020	6087979	6091482	12.201	DAG protein, chloroplast precursor, putative
qi11-1	11	No	Os11g11050	6101180	6105639	IN	initiation factor 2 subunit family domain containing protein
qi11-1	11	No	Os11g11060	6110385	6113190	6.702	GHMP kinases ATP-binding protein, putative
qi11-1	11	No	Os11g11070	6114794	6127569	11.111	mRNA-capping enzyme, putative
qi11-1	11	No	Os11g11100	6143031	6146621	39.348	bZIP transcription factor domain containing protein
qj11-7	11	No	Os11g34860	20425839	20432265	48.934	palmitoyltransferase TIP1, putative
qj11-7	11	No	Os11g34880	20444817	20450284	30.915	NB-ARC domain containing protein
qj11-7	11	No	Os11g34920	20461110	20464673	16.526	stripe rust resistance protein Yr10, putative
qj11-7	11	No	Os11g34940	20478176	20478870	2.329	plastid-specific 50S ribosomal protein 6, chloroplast precursor, putative
qj11-7	11	No	Os11g34970	20497481	20500414	16.282	NB-ARC domain containing protein
qj11-7	11	No	Os11g34990	20505334	20505715	24.135	DEFL79 - Defensin and Defensin-like DEFL family
qj11-7	11	No	Os11g35020	20518351	20520120	37.152	yippee zinc-binding protein, putative
qj11-7	11	No	Os11g35030	20521765	20525236	40.566	growth regulating factor protein, putative
qj11-7	11	No	Os11g35040	20525547	20529233	44.348	aminotransferase, classes I and II, domain containing protein
qj11-3	11	No	Os11g37060	21881616	21882979	32.835	OsFBDUF52 - F-box and DUF domain containing protein
qj11-3	11	No	Os11g37080	21890393	21892408	23.406	h/ACA ribonucleoprotein complex subunit 1-like protein 1, putative
qj11-3	11	No	Os11g37090	21892581	21897269	18.545	pumilio-family RNA binding repeat domain containing protein
qj11-3	11	No	Os11g37120	21912912	21915983	IN	nucleolar protein 5, putative
qj11-3	11	No	Os11g37130	21920159	21923345	IN	mttA/Hcf106 family protein, putative
qj11-3	11	No	Os11g37190	21966870	21969203	IN	allergen-related, putative
qj11-3	11	No	Os11g37200	21982349	21986444	IN	transmembrane BAX inhibitor motif-containing protein, putative
qj11-3	11	No	Os11g37210	21986648	21990350	0.271	MTN26L5 - MtN26 family protein precursor
qj11-3	11	No	Os11g37230	21991574	21994207	5.197	zinc finger, C3HC4 type domain containing protein
qj11-3	11	No	Os11g37260	22003368	22010520	16.991	SEY1, putative
qj11-3	11	No	Os11g37270	22011917	22013643	25.54	AMBP1 - Antimicrobial peptide MBP-1 family protein precursor
qj11-3	11	No	Os11g37280	22016848	22018539	30.471	LTPL68 - Protease inhibitor/seed storage/LTP family protein precursor
qj11-3	11	No	Os11g37300	22025760	22029748	39.383	OsFBDUF53 - F-box and DUF domain containing protein
qj11-4	11	No	Os11g39280	23389785	23391708	47.215	disease resistance protein, putative
qj11-4	11	No	Os11g39290	23394472	23397799	41.124	Leucine Rich Repeat family protein
qj11-4	11	No	Os11g39310	23403416	23407282	31.641	NB-ARC domain containing protein
qj11-4	11	No	Os11g39320	23408103	23413029	25.894	LZ-NBS-LRR class, putative
qj11-4	11	No	Os11g39330	23415625	23418638	20.285	NB-ARC domain containing protein, putative
qj11-4	11	No	Os11g39360	23427261	23429925	8.998	pentatricopeptide repeat domain containing protein, putative
qj11-4	11	Yes	Os11g39370	23431233	23436807	2.116	BRASSINOSTEROID INSENSITIVE 1-associated receptor kinase 1 precursor
qj11-4	11	Yes	Os11g39420	23459658	23475516	20.735	jacalin-like lectin domain containing protein
qj11-4	11	Yes	Os11g39450	23488660	23496017	49.737	cysteine-rich receptor-like protein kinase 7 precursor, putative
qj11-2	11	No	Os11g39600	23592859	23595271	45.124	resistance protein, putative
qj11-2	11	No	Os11g39609	23596922	23598259	42.136	OsFBDUF64 - F-box and DUF domain containing protein
qj11-2	11	No	Os11g39630	23600980	23603659	36.736	ZOS11-08 - C2H2 zinc finger protein
qj11-2	11	No	Os11g39640	23610858	23612864	27.531	zinc finger, C3HC4 type domain containing protein
qj11-2	11	No	Os11g39650	23615037	23619315	21.08	WD domain, G-beta repeat domain containing protein
qj11-2	11	No	Os11g39670	23628182	23632588	7.807	seryl-tRNA synthetase, putative
qj11-2	11	No	Os11g39730	23675579	23678380	35.184	NB-ARC domain containing protein
qj11-5	11	No	Os11g40750	24375041	24380657	IN	citrate synthase, putative
qj11-5	11	No	Os11g40780	24387280	24390444	IN	disease resistance protein, putative
qj11-5	11	LRR-RLK	Os11g40810	24421633	24424532	33.35	receptor kinase, putative
qj11-5	11	No	Os11g40840	24437028	24438326	48.745	receptor-like protein kinase 2 precursor, putative
qj11-6	11	No	Os11g42480	25583964	25585370	25.229	transferase family domain containing protein
qj11-6	11	No	Os11g42500	25593755	25594897	15.702	dirigent, putative
qj11-6	11	No	Os11g42510	25596437	25602418	8.181	tyrosine aminotransferase, putative
qj11-6	11	No	Os11g42520	25608408	25608796	1.803	DEFL34 - Defensin and Defensin-like DEFL family
qj11-6	11	No	Os11g42530	25613383	25613771	2.784	DEFL25 - Defensin and Defensin-like DEFL family
qj11-6	11	No	Os11g42540	25614506	25617384	3.907	oxidoreductase, aldo/keto reductase family protein, putative
qj11-6	11	No	Os11g42550	25617707	25618704	7.108	dirigent, putative
qj11-6	11	No	Os11g42570	25620767	25621721	10.168	NBS-LRR type disease resistance protein, putative
qj11-6	11	No	Os11g42580	25626858	25631192	16.259	Leucine Rich Repeat family protein
qi11-2	11	No	Os11g47650	28774435	28777987	43.269	trp repressor/replication initiator, putative
qi11-2	11	No	Os11g47670	28781161	28782202	39.054	thaumatin family domain containing protein
qi11-2	11	No	Os11g47680	28783158	28783992	37.264	thaumatin family domain containing protein
qi11-2	11	No	Os11g47690	28784150	28784662	36.594	zinc finger, C3HC4 type domain containing protein
qi11-2	11	No	Os11g47700	28785275	28785787	35.469	zinc finger, C3HC4 type domain containing protein
qi11-2	11	No	Os11g47710	28785848	28788237	33.019	SNF7 domain containing protein, putative
qi11-2	11	No	Os11g47760	28804248	28808550	12.706	DnaK family protein, putative
qi11-2	11	No	Os11g47770	28809410	28811550	9.706	selT/selW/selH selenoprotein domain containing protein
qi11-2	11	Yes	Os11g47780	28811740	28815723	5.533	pollen signalling protein with adenylyl cyclase activity, putative
qi11-2	11	No	Os11g47800	28820765	28824245	IN	spo0B-associated GTP-binding protein, putative
qi11-2	11	No	Os11g47809	28827676	28828513	6.42	metallothionein, putative
qi11-2	11	No	Os11g47820	28838673	28842809	17.417	glucan endo-1,3-beta-glucosidase precursor, putative
qi11-2	11	No	Os11g47830	28845905	28852938	24.649	RNA recognition motif containing protein
qi11-2	11	No	Os11g47840	28853507	28857521	32.251	OsRhmbd18 - Putative Rhomboid homologue
qi11-2	11	No	Os11g47870	28870096	28872571	48.84	GRAS family transcription factor domain containing protein
qj12-3	12	No	Os12g26720	15662054	15662697	6.745	armadillo, putative
qj12-1	12	No	Os12g29990	17924519	17931663	45.53	O-sialoglycoprotein endopeptidase, putative
qj12-1	12	No	Os12g30020	17955781	17964343	12.85	cyclin-T1-4, putative
qj12-1	12	No	Os12g30030	17964736	17967748	9.445	IscA-like iron-sulfur assembly protein, mitochondrial precursor, putative
qj12-1	12	No	Os12g30040	17979097	17983355	1.904	transmembrane amino acid transporter protein, putative
qj12-1	12	No	Os12g30060	18002159	18005088	24.966	prefoldin subunit, putative
qj12-1	12	No	Os12g30070	18007084	18010253	29.891	disease resistance protein RPM1, putative
qj12-1	12	No	Os12g30080	18013097	18015767	35.904	disease resistance protein RPM1, putative
qi12-1	12	No	Os12g36170	22163661	22169820	35.916	HEAT repeat family protein, putative
qi12-1	12	No	Os12g36180	22173282	22180501	25.235	auxilin, putative
qi12-1	12	No	Os12g36194	22182885	22189908	15.828	nucleoside diphosphate kinase, putative
qi12-1	12	No	Os12g36210	22193317	22193882	11.854	inhibitor I family protein, putative
qi12-1	12	No	Os12g36220	22197918	22198462	7.274	inhibitor I family protein, putative
qi12-1	12	No	Os12g36240	22202839	22203440	2.296	inhibitor I family protein, putative
qj12-2	12	No	Os12g40260	24915510	24917030	4.215	WD-40 repeat family protein, putative
qj12-2	12	Yes	Os12g40279	24925191	24950240	3.946	protein kinase domain containing protein
qj12-2	12	No	Os12g40300	24957948	24961239	36.703	SKP1, putative
qj12-2	12	No	Os12g40310	24961837	24964154	40.592	OsFBX458 - F-box domain containing protein
qj12-2	12	No	Os12g40320	24965495	24967719	44.25	OsFBX459 - F-box domain containing protein
